# Supplementary material for: Subcellular Localizations of Catalase and Exogenously Added Fatty Acid in Chlamydomonas reinhardtii
Source: Cells. 2021 Jul 30;10(8):1940. doi: 10.3390/cells10081940 (PMC8391285; doi:10.3390/cells10081940)
Supplement: Supplementary file 1 [file cells-10-01940-s001.zip]

Archive with 2 entries (2 files):
- Cells.MovieS1.avi
- cells-1309984-supplementary.pdf
